# Supplementary material for: Phylogenetic Analysis Based on DNA Barcoding and Genetic Diversity Assessment of Morinda officinalis How in Vietnam Inferred by Microsatellites
Source: Genes (Basel). 2022 Oct 25;13(11):1938. doi: 10.3390/genes13111938 (PMC9689669; doi:10.3390/genes13111938)
Supplement: Supplementary file 1 [file genes-13-01938-s001.zip]

Archive with 1 entries (1 files):
- genes-1971236-supplementary.pdf
